# Supplementary material for: Five new additions to the genus Spathaspora (Saccharomycetales, Debaryomycetaceae) from southwest China
Source: MycoKeys. 2020 Nov 9;75:31–49. doi: 10.3897/mycokeys.75.57192 (PMC7669824; doi:10.3897/mycokeys.75.57192)
Supplement: XML Treatment for Spathaspora elongata [file mycokeys.75.57192-treatment1.xml]

<!DOCTYPE tp:taxon-treatment
  PUBLIC "-//TaxonX//DTD Taxonomic Treatment Publishing DTD v0 20100105//EN" "tax-treatment-NSO.dtd">
<tp:taxon-treatment xmlns:tp="http://www.plazi.org/taxpub"><tp:treatment-meta><kwd-group><label>Taxon classification</label><kwd><named-content xmlns:xlink="http://www.w3.org/1999/xlink" content-type="kingdom">Fungi</named-content></kwd><kwd><named-content xmlns:xlink="http://www.w3.org/1999/xlink" content-type="order">Saccharomycetales</named-content></kwd><kwd><named-content xmlns:xlink="http://www.w3.org/1999/xlink" content-type="family">Debaryomycetaceae</named-content></kwd></kwd-group><mixed-citation publication-type="journal"><person-group><name><surname>Lv</surname><given-names>Shi-Long</given-names></name><name><surname>Chai</surname><given-names>Chun-Yue</given-names></name><name><surname>Wang</surname><given-names>Yun</given-names></name><name><surname>Yan</surname><given-names>Zhen-Li</given-names></name><name><surname>Hui</surname><given-names>Feng-Li</given-names></name></person-group><article-title>Five new additions to the genus <italic><tp:taxon-name><tp:taxon-name-part taxon-name-part-type="genus" reg="Spathaspora">Spathaspora</tp:taxon-name-part></tp:taxon-name></italic> (<tp:taxon-name><tp:taxon-name-part taxon-name-part-type="order">Saccharomycetales</tp:taxon-name-part></tp:taxon-name>, <tp:taxon-name><tp:taxon-name-part taxon-name-part-type="family">Debaryomycetaceae</tp:taxon-name-part></tp:taxon-name>) from southwest China</article-title><source>MycoKeys</source><day>09</day><month>11</month><year>2020</year><volume>75</volume><fpage>31</fpage><lpage>49</lpage><pub-id pub-id-type="doi">10.3897/mycokeys.75.57192</pub-id></mixed-citation></tp:treatment-meta><tp:nomenclature><tp:taxon-name><object-id xmlns:xlink="http://www.w3.org/1999/xlink" content-type="arpha" xlink:type="simple">3FC25792-55DD-5C84-96FC-B8FFA2876FD7</object-id>
              <tp:taxon-name-part taxon-name-part-type="genus" reg="Spathaspora">Spathaspora</tp:taxon-name-part>
              <tp:taxon-name-part taxon-name-part-type="species" reg="elongata">elongata</tp:taxon-name-part>
              <object-id xmlns:xlink="http://www.w3.org/1999/xlink" content-type="mycobank" xlink:type="simple">836444</object-id>
            </tp:taxon-name><tp:taxon-authority>C.Y. Chai &amp; F.L. Hui</tp:taxon-authority><tp:taxon-status xmlns:xlink="http://www.w3.org/1999/xlink" xlink:type="simple">sp. nov.</tp:taxon-status><xref ref-type="fig" rid="F2">Figure 2</xref></tp:nomenclature><tp:treatment-sec sec-type="material" id="SECID0EK5AI"><title>Type.</title><p>China, Yunnan Province, Jinghong City, Mengyang Town, in rotting wood from a tropical rainforest, August 2018, K.F. Liu &amp; Z.W. Xi (holotype, <abbrev xmlns:xlink="http://www.w3.org/1999/xlink" content-type="institution" xlink:title="Microbiology Lab, Nanyang Normal University, Henan, China" id="ABBRID0EQ5AI" xlink:type="simple">NYNU</abbrev> 18115<sup>T</sup> preserved in a metabolically-inactive state), ex-holotype: CICC 33353; <abbrev xmlns:xlink="http://www.w3.org/1999/xlink" content-type="institution" xlink:title="CBS-KNAW Collections, Westerdijk Fungal Biodiversity Institute, Utrecht, The Netherlands" id="ABBRID0EX5AI" xlink:type="simple">CBS</abbrev> 16002.</p></tp:treatment-sec><tp:treatment-sec sec-type="etymology" id="SECID0E35AI"><title>Etymology.</title><p><italic><tp:taxon-name><tp:taxon-name-part taxon-name-part-type="genus" reg="Elongata">Elongata</tp:taxon-name-part></tp:taxon-name></italic> refers to the elongate ascospores of this yeast.</p></tp:treatment-sec><tp:treatment-sec sec-type="description" id="SECID0EJ6AI"><title>Description.</title><p>After 3 days of culture in <abbrev xmlns:xlink="http://www.w3.org/1999/xlink" xlink:title="yeast extract-malt extract" id="ABBRID0EP6AI" xlink:type="simple">YM</abbrev> broth at 25 °C, the cells are ovoid (3–4 × 3–7 μm) and occur singly or in pairs (Fig. <xref ref-type="fig" rid="F2">2a</xref>). Budding is multilateral. Sediment is formed after a month, but a pellicle is not observed. After 3 days of growth on <abbrev xmlns:xlink="http://www.w3.org/1999/xlink" xlink:title="yeast extract-malt extract" id="ABBRID0EX6AI" xlink:type="simple">YM</abbrev> agar at 25 °C, colonies are white to cream-coloured, butyrous and smooth with entire margins. After 14 days at 25 °C, on Dalmau plate culture on <abbrev xmlns:xlink="http://www.w3.org/1999/xlink" xlink:title="cornmeal" id="ABBRID0E26AI" xlink:type="simple">CM</abbrev> agar, pseudohyphae are present, but true hyphae are not formed (Fig. <xref ref-type="fig" rid="F2">2b</xref>). Sporulation occurs on dilute (1:19) V8 agar after 14 days at 25 °C. Unconjugated asci are formed from single cells with one elongated ascospore which are tapered and curved at the ends (Fig. <xref ref-type="fig" rid="F2">2c</xref>). Glucose, galactose, maltose and sucrose are weakly fermented. Xylose fermentation is absent using Durham tubes, but ethanol is produced from xylose when determined with alcohol oxidase and peroxidase tests. Glucose, d-ribose, d-xylose, d-arabinose, sucrose, maltose, trehalose, methyl α-d-glucoside, cellobiose, salicin, arbutin, inulin, ribitol, d-glucitol, d-mannitol, 2-keto-d-gluconate, succinate, citrate and ethanol are assimilated. No growth occurs with galactose, l-sorbose, d-glucosamine, l-arabinose, l-rhamnose, melibiose, lactose, raffinose, melezitose, glycerol, erythritol, xylitol, galactitol, <italic>myo</italic>-inositol, d-glucono-1, 5-lactone, 5-keto-d-gluconate, d-gluconate, d-glucuronate, dl-lactate or methanol. For the assimilation of nitrogen compounds, growth on ethylamine, l-lysine, glucosamine or d-tryptophan is present, whereas growth on nitrate, nitrite, cadaverine, creatine, creatinine or imidazole is absent. Growth is observed at 37 °C but not at 40 °C. Growth in the presence of 1% acetic acid is present, but growth in the presence of 10% sodium chloride (<abbrev xmlns:xlink="http://www.w3.org/1999/xlink" xlink:title="sodium chloride" id="ABBRID0EJABI" xlink:type="simple">NaCl</abbrev>) plus 5% glucose and 0.01% cycloheximide is absent. Starch-like compounds are not produced. Urease activity and diazonium blue B reactions are negative.</p><fig id="F2" position="float" orientation="portrait"><object-id xmlns:xlink="http://www.w3.org/1999/xlink" content-type="doi" xlink:type="simple">10.3897/mycokeys.75.57192.figure2</object-id><object-id xmlns:xlink="http://www.w3.org/1999/xlink" content-type="arpha" xlink:type="simple">4E4C0990-DFE9-526B-80B1-B155B3C6665E</object-id><label>Figure 2.</label><caption><p>Morphology of <italic><tp:taxon-name><tp:taxon-name-part taxon-name-part-type="genus" reg="Spathaspora">Spathaspora</tp:taxon-name-part> <tp:taxon-name-part taxon-name-part-type="species" reg="elongata">elongata</tp:taxon-name-part></tp:taxon-name></italic> (<abbrev xmlns:xlink="http://www.w3.org/1999/xlink" content-type="institution" xlink:title="Microbiology Lab, Nanyang Normal University, Henan, China" id="ABBRID0EABBI" xlink:type="simple">NYNU</abbrev> 18115, holotype) <bold>a</bold> budding cells on <abbrev xmlns:xlink="http://www.w3.org/1999/xlink" xlink:title="yeast extract-malt extract" id="ABBRID0EHBBI" xlink:type="simple">YM</abbrev> broth after 3 d <bold>b</bold> Pseudohyphae on <abbrev xmlns:xlink="http://www.w3.org/1999/xlink" xlink:title="cornmeal" id="ABBRID0ENBBI" xlink:type="simple">CM</abbrev> agar after 14 d <bold>c</bold> ascus and ascospore (arrow) on dilute V8 agar after 14 d. Scale bars: 10 μm.</p></caption><graphic xmlns:xlink="http://www.w3.org/1999/xlink" xlink:href="mycokeys-75-031-g002.jpg" position="float" orientation="portrait" xlink:type="simple" id="oo_473337.jpg"><uri content-type="original_file" xlink:type="simple">https://binary.pensoft.net/fig/473337</uri></graphic></fig></tp:treatment-sec><tp:treatment-sec sec-type="Additional isolates examined" id="SECID0EYBBI"><title>Additional isolates examined.</title><p>China, Yunnan Province, Jinghong City, Mengyang Town, in rotting wood from a tropical rainforest, August 2018, K.F. Liu &amp; Z.W. Xi, <abbrev xmlns:xlink="http://www.w3.org/1999/xlink" content-type="institution" xlink:title="Microbiology Lab, Nanyang Normal University, Henan, China" id="ABBRID0E5BBI" xlink:type="simple">NYNU</abbrev> 181112, <abbrev xmlns:xlink="http://www.w3.org/1999/xlink" content-type="institution" xlink:title="Microbiology Lab, Nanyang Normal University, Henan, China" id="ABBRID0EDCBI" xlink:type="simple">NYNU</abbrev> 181120 and <abbrev xmlns:xlink="http://www.w3.org/1999/xlink" content-type="institution" xlink:title="Microbiology Lab, Nanyang Normal University, Henan, China" id="ABBRID0EICBI" xlink:type="simple">NYNU</abbrev> 181158.</p></tp:treatment-sec><tp:treatment-sec sec-type="notes" id="SECID0ENCBI"><title>Notes.</title><p>Four strains, representing <italic><tp:taxon-name><tp:taxon-name-part taxon-name-part-type="genus" reg="Spathaspora">Sp.</tp:taxon-name-part> <tp:taxon-name-part taxon-name-part-type="species" reg="elongata">elongata</tp:taxon-name-part></tp:taxon-name></italic>, clustered in a well-supported phylogenetic clade that is closely related to <italic><tp:taxon-name><tp:taxon-name-part taxon-name-part-type="genus" reg="Spathaspora">Sp.</tp:taxon-name-part> <tp:taxon-name-part taxon-name-part-type="species" reg="mengyangensis">mengyangensis</tp:taxon-name-part></tp:taxon-name></italic>, another new species proposed in this paper and <italic><tp:taxon-name><tp:taxon-name-part taxon-name-part-type="genus" reg="Candida">C.</tp:taxon-name-part> <tp:taxon-name-part taxon-name-part-type="species" reg="subhashii">subhashii</tp:taxon-name-part></tp:taxon-name></italic>. The nucleotide differences between <italic><tp:taxon-name><tp:taxon-name-part taxon-name-part-type="genus" reg="Spathaspora">Sp.</tp:taxon-name-part> <tp:taxon-name-part taxon-name-part-type="species" reg="elongata">elongata</tp:taxon-name-part></tp:taxon-name></italic> and <italic><tp:taxon-name><tp:taxon-name-part taxon-name-part-type="genus" reg="Spathaspora">Sp.</tp:taxon-name-part> <tp:taxon-name-part taxon-name-part-type="species" reg="mengyangensis">mengyangensis</tp:taxon-name-part></tp:taxon-name></italic> were 2.5% substitutions in the D1/D2 domain and 5.2% substitutions in the ITS region (<xref ref-type="bibr" rid="B9">Groenewald et al. 2016</xref>). Similarly, <italic><tp:taxon-name><tp:taxon-name-part taxon-name-part-type="genus" reg="Spathaspora">Sp.</tp:taxon-name-part> <tp:taxon-name-part taxon-name-part-type="species" reg="elongata">elongata</tp:taxon-name-part></tp:taxon-name></italic> and <italic><tp:taxon-name><tp:taxon-name-part taxon-name-part-type="genus" reg="Candida">C.</tp:taxon-name-part> <tp:taxon-name-part taxon-name-part-type="species" reg="subhashii">subhashii</tp:taxon-name-part></tp:taxon-name></italic> showed differences of 3.9% substitutions in the D1/D2 domain and 5.9% substitutions in the ITS region (<xref ref-type="bibr" rid="B9">Groenewald et al. 2016</xref>). Physiologically, <italic><tp:taxon-name><tp:taxon-name-part taxon-name-part-type="genus" reg="Spathaspora">Sp.</tp:taxon-name-part> <tp:taxon-name-part taxon-name-part-type="species" reg="elongata">elongata</tp:taxon-name-part></tp:taxon-name></italic> can be differentiated from its close relative, <italic><tp:taxon-name><tp:taxon-name-part taxon-name-part-type="genus" reg="Spathaspora">Sp.</tp:taxon-name-part> <tp:taxon-name-part taxon-name-part-type="species" reg="mengyangensis">mengyangensis</tp:taxon-name-part></tp:taxon-name></italic>, based on its growth in citrate and the presence of 1% acetic acid, which are present for <italic><tp:taxon-name><tp:taxon-name-part taxon-name-part-type="genus" reg="Spathaspora">Sp.</tp:taxon-name-part> <tp:taxon-name-part taxon-name-part-type="species" reg="elongata">elongata</tp:taxon-name-part></tp:taxon-name></italic> and absent for <italic><tp:taxon-name><tp:taxon-name-part taxon-name-part-type="genus" reg="Spathaspora">Sp.</tp:taxon-name-part> <tp:taxon-name-part taxon-name-part-type="species" reg="mengyangensis">mengyangensis</tp:taxon-name-part></tp:taxon-name></italic>. Moreover, <italic><tp:taxon-name><tp:taxon-name-part taxon-name-part-type="genus" reg="Spathaspora">Sp.</tp:taxon-name-part> <tp:taxon-name-part taxon-name-part-type="species" reg="elongata">elongata</tp:taxon-name-part></tp:taxon-name></italic> weakly ferments glucose, galactose, maltose and sucrose and grows at 37 °C, but <italic><tp:taxon-name><tp:taxon-name-part taxon-name-part-type="genus" reg="Spathaspora">Sp.</tp:taxon-name-part> <tp:taxon-name-part taxon-name-part-type="species" reg="mengyangensis">mengyangensis</tp:taxon-name-part></tp:taxon-name></italic> does not.</p></tp:treatment-sec><ref-list><ref id="B9"><mixed-citation xmlns:xlink="http://www.w3.org/1999/xlink" xlink:type="simple"><person-group><name name-style="western"><surname>Groenewald</surname><given-names>DVM</given-names></name><name name-style="western"><surname>Szöke</surname><given-names>S</given-names></name><name name-style="western"><surname>Cardinali</surname><given-names>G</given-names></name><name name-style="western"><surname>Eberhardt</surname><given-names>U</given-names></name><name name-style="western"><surname>Stielow</surname><given-names>B</given-names></name><name name-style="western"><surname>Vries</surname><given-names>M de</given-names></name><name name-style="western"><surname>Verkleij</surname><given-names>MJM</given-names></name><name name-style="western"><surname>Crous</surname><given-names>PW</given-names></name><name name-style="western"><surname>Boekhout</surname><given-names>T</given-names></name><name name-style="western"><surname>Robert</surname><given-names>V</given-names></name></person-group> (<year>2016</year>) <article-title>DNA barcoding analysis of more than 9 000 yeast isolates contributes to quantitative thresholds for yeast species and genera delimitation.</article-title><source>Studies in Mycology</source><volume>85</volume>: <fpage>91</fpage>–<lpage>105</lpage>. <ext-link xlink:type="simple" ext-link-type="doi" xlink:href="10.1016/j.simyco.2016.11.007">https://doi.org/10.1016/j.simyco.2016.11.007</ext-link></mixed-citation></ref></ref-list></tp:taxon-treatment>
