# Supplementary material for: Five new additions to the genus Spathaspora (Saccharomycetales, Debaryomycetaceae) from southwest China
Source: MycoKeys. 2020 Nov 9;75:31–49. doi: 10.3897/mycokeys.75.57192 (PMC7669824; doi:10.3897/mycokeys.75.57192)
Supplement: XML Treatment for Spathaspora mengyangensis [file mycokeys.75.57192-treatment2.xml]

<!DOCTYPE tp:taxon-treatment
  PUBLIC "-//TaxonX//DTD Taxonomic Treatment Publishing DTD v0 20100105//EN" "tax-treatment-NSO.dtd">
<tp:taxon-treatment xmlns:tp="http://www.plazi.org/taxpub"><tp:treatment-meta><kwd-group><label>Taxon classification</label><kwd><named-content xmlns:xlink="http://www.w3.org/1999/xlink" content-type="kingdom">Fungi</named-content></kwd><kwd><named-content xmlns:xlink="http://www.w3.org/1999/xlink" content-type="order">Saccharomycetales</named-content></kwd><kwd><named-content xmlns:xlink="http://www.w3.org/1999/xlink" content-type="family">Debaryomycetaceae</named-content></kwd></kwd-group><mixed-citation publication-type="journal"><person-group><name><surname>Lv</surname><given-names>Shi-Long</given-names></name><name><surname>Chai</surname><given-names>Chun-Yue</given-names></name><name><surname>Wang</surname><given-names>Yun</given-names></name><name><surname>Yan</surname><given-names>Zhen-Li</given-names></name><name><surname>Hui</surname><given-names>Feng-Li</given-names></name></person-group><article-title>Five new additions to the genus <italic><tp:taxon-name><tp:taxon-name-part taxon-name-part-type="genus" reg="Spathaspora">Spathaspora</tp:taxon-name-part></tp:taxon-name></italic> (<tp:taxon-name><tp:taxon-name-part taxon-name-part-type="order">Saccharomycetales</tp:taxon-name-part></tp:taxon-name>, <tp:taxon-name><tp:taxon-name-part taxon-name-part-type="family">Debaryomycetaceae</tp:taxon-name-part></tp:taxon-name>) from southwest China</article-title><source>MycoKeys</source><day>09</day><month>11</month><year>2020</year><volume>75</volume><fpage>31</fpage><lpage>49</lpage><pub-id pub-id-type="doi">10.3897/mycokeys.75.57192</pub-id></mixed-citation></tp:treatment-meta><tp:nomenclature><tp:taxon-name><object-id xmlns:xlink="http://www.w3.org/1999/xlink" content-type="arpha" xlink:type="simple">4FA77618-533E-5262-A5E3-F8DED137CA00</object-id>
              <tp:taxon-name-part taxon-name-part-type="genus" reg="Spathaspora">Spathaspora</tp:taxon-name-part>
              <tp:taxon-name-part taxon-name-part-type="species" reg="mengyangensis">mengyangensis</tp:taxon-name-part>
              <object-id xmlns:xlink="http://www.w3.org/1999/xlink" content-type="mycobank" xlink:type="simple">836445</object-id>
            </tp:taxon-name><tp:taxon-authority>C.Y. Chai &amp; F.L. Hui</tp:taxon-authority><tp:taxon-status xmlns:xlink="http://www.w3.org/1999/xlink" xlink:type="simple">sp. nov.</tp:taxon-status><xref ref-type="fig" rid="F3">Figure 3</xref></tp:nomenclature><tp:treatment-sec sec-type="material" id="SECID0ENJBI"><title>Type.</title><p>China, Yunnan Province, Jinghong City, Mengyang Town, in rotting wood from a tropical rainforest, July 2017, K.F. Liu &amp; L. Zhang (holotype, <abbrev xmlns:xlink="http://www.w3.org/1999/xlink" content-type="institution" xlink:title="Microbiology Lab, Nanyang Normal University, Henan, China" id="ABBRID0ETJBI" xlink:type="simple">NYNU</abbrev> 17741<sup>T</sup> preserved in a metabolically-inactive state), ex-holotype: CICC 33267; <abbrev xmlns:xlink="http://www.w3.org/1999/xlink" content-type="institution" xlink:title="CBS-KNAW Collections, Westerdijk Fungal Biodiversity Institute, Utrecht, The Netherlands" id="ABBRID0E1JBI" xlink:type="simple">CBS</abbrev> 15227.</p></tp:treatment-sec><tp:treatment-sec sec-type="etymology" id="SECID0E6JBI"><title>Etymology.</title><p><italic><tp:taxon-name><tp:taxon-name-part taxon-name-part-type="genus" reg="Mengyangensis">Mengyangensis</tp:taxon-name-part></tp:taxon-name></italic> refers to the geographical origin of the type strain of this species.</p></tp:treatment-sec><tp:treatment-sec sec-type="description" id="SECID0EMKBI"><title>Description.</title><p>In <abbrev xmlns:xlink="http://www.w3.org/1999/xlink" xlink:title="yeast extract-malt extract" id="ABBRID0ESKBI" xlink:type="simple">YM</abbrev> broth after 3 days at 25 °C, cells are ovoid (3–7 × 5–7.5 μm) and occur singly or in pairs (Fig. <xref ref-type="fig" rid="F3">3a</xref>). Budding is multilateral. Sediment is formed after a month, but a pellicle is not observed. After 3 days of growth on <abbrev xmlns:xlink="http://www.w3.org/1999/xlink" xlink:title="yeast extract-malt extract" id="ABBRID0E1KBI" xlink:type="simple">YM</abbrev> agar at 25 °C, colonies are white to cream-coloured, butyrous and smooth with entire margins. After 14 days at 25 °C on Dalmau plate culture on <abbrev xmlns:xlink="http://www.w3.org/1999/xlink" xlink:title="cornmeal" id="ABBRID0E5KBI" xlink:type="simple">CM</abbrev> agar, pseudohyphae are present, but true hyphae are not formed (Fig. <xref ref-type="fig" rid="F3">3b</xref>). Sporulation occurs on <abbrev xmlns:xlink="http://www.w3.org/1999/xlink" xlink:title="cornmeal" id="ABBRID0EGLBI" xlink:type="simple">CM</abbrev> agar after 14 days at 25 °C. Unconjugated asci are formed from single cells with one elongated ascospore which are tapered and curved at the ends (Fig. <xref ref-type="fig" rid="F3">3c</xref>). Xylose fermentation is negative using Durham tubes, but ethanol is produced from xylose when determined with alcohol oxidase and peroxidase tests. Glucose, d-ribose, d-xylose, sucrose, maltose, trehalose, methyl α-d-glucoside, cellobiose, salicin, arbutin, inulin, ribitol, d-glucitol, d-mannitol, 2-keto-d-gluconate, succinate and ethanol are assimilated. No growth occurs with galactose, l-sorbose, d-glucosamine, l-arabinose, d-arabinose, l-rhamnose, melibiose, lactose, raffinose, melezitose, glycerol, erythritol, xylitol, galactitol, <italic>myo</italic>-inositol, d-glucono-1, 5-lactone, 5-keto-d-gluconate, d-gluconate, d-glucuronate, dl-lactate, citrate or methanol. For the assimilation of nitrogen compounds, growth on ethylamine, l-lysine, glucosamine or d-tryptophan is present, whereas growth on nitrate, nitrite, cadaverine, creatine, creatinine or imidazole is absent. Growth is observed at 30 °C, but not at 35 °C. Growth in the presence of 10% <abbrev xmlns:xlink="http://www.w3.org/1999/xlink" xlink:title="sodium chloride" id="ABBRID0EQLBI" xlink:type="simple">NaCl</abbrev> plus 5% glucose, 0.01% cycloheximide and 1% acetic acid is absent. Starch-like compounds are not produced. Urease activity and diazonium blue B reactions are negative.</p><fig id="F3" position="float" orientation="portrait"><object-id xmlns:xlink="http://www.w3.org/1999/xlink" content-type="doi" xlink:type="simple">10.3897/mycokeys.75.57192.figure3</object-id><object-id xmlns:xlink="http://www.w3.org/1999/xlink" content-type="arpha" xlink:type="simple">0D80ECF8-145C-57A8-B95F-02EA3CBBABA1</object-id><label>Figure 3.</label><caption><p><italic><tp:taxon-name><tp:taxon-name-part taxon-name-part-type="genus" reg="Spathaspora">Spathaspora</tp:taxon-name-part> <tp:taxon-name-part taxon-name-part-type="species" reg="mengyangensis">mengyangensis</tp:taxon-name-part></tp:taxon-name></italic> (<abbrev xmlns:xlink="http://www.w3.org/1999/xlink" content-type="institution" xlink:title="Microbiology Lab, Nanyang Normal University, Henan, China" id="ABBRID0EHMBI" xlink:type="simple">NYNU</abbrev> 17741, holotype) <bold>a</bold> budding cells on <abbrev xmlns:xlink="http://www.w3.org/1999/xlink" xlink:title="yeast extract-malt extract" id="ABBRID0EOMBI" xlink:type="simple">YM</abbrev> broth after 3 d <bold>b</bold> simple pseudohyphae on <abbrev xmlns:xlink="http://www.w3.org/1999/xlink" xlink:title="cornmeal" id="ABBRID0EUMBI" xlink:type="simple">CM</abbrev> agar after 14 d <bold>c</bold> ascus and ascospore (arrow) on <abbrev xmlns:xlink="http://www.w3.org/1999/xlink" xlink:title="cornmeal" id="ABBRID0E1MBI" xlink:type="simple">CM</abbrev> agar after 14 d. Scale bars: 10 μm.</p></caption><graphic xmlns:xlink="http://www.w3.org/1999/xlink" xlink:href="mycokeys-75-031-g003.jpg" position="float" orientation="portrait" xlink:type="simple" id="oo_473338.jpg"><uri content-type="original_file" xlink:type="simple">https://binary.pensoft.net/fig/473338</uri></graphic></fig></tp:treatment-sec><tp:treatment-sec sec-type="Additional isolate examined" id="SECID0EDNBI"><title>Additional isolate examined.</title><p>China, Yunnan Province, Jinghong City, Mengyang Town, in rotting wood from a tropical rainforest, July 2017, K.F. Liu &amp; L. Zhang, <abbrev xmlns:xlink="http://www.w3.org/1999/xlink" content-type="institution" xlink:title="Microbiology Lab, Nanyang Normal University, Henan, China" id="ABBRID0EJNBI" xlink:type="simple">NYNU</abbrev> 17705.</p></tp:treatment-sec><tp:treatment-sec sec-type="notes" id="SECID0EONBI"><title>Notes.</title><p>Phylogenetic analyses show that <italic><tp:taxon-name><tp:taxon-name-part taxon-name-part-type="genus" reg="Spathaspora">Sp.</tp:taxon-name-part> <tp:taxon-name-part taxon-name-part-type="species" reg="mengyangensis">mengyangensis</tp:taxon-name-part></tp:taxon-name></italic> is closely related to <italic><tp:taxon-name><tp:taxon-name-part taxon-name-part-type="genus" reg="Spathaspora">Sp.</tp:taxon-name-part> <tp:taxon-name-part taxon-name-part-type="species" reg="elongata">elongata</tp:taxon-name-part></tp:taxon-name></italic> and <italic><tp:taxon-name><tp:taxon-name-part taxon-name-part-type="genus" reg="Candida">C.</tp:taxon-name-part> <tp:taxon-name-part taxon-name-part-type="species" reg="subhashii">subhashii</tp:taxon-name-part></tp:taxon-name></italic>; however, the independent phylogenetic position and different physiological characters can distinguish <italic><tp:taxon-name><tp:taxon-name-part taxon-name-part-type="genus" reg="Spathaspora">Sp.</tp:taxon-name-part> <tp:taxon-name-part taxon-name-part-type="species" reg="mengyangensis">mengyangensis</tp:taxon-name-part></tp:taxon-name></italic> from its sister species <italic><tp:taxon-name><tp:taxon-name-part taxon-name-part-type="genus" reg="Spathaspora">Sp.</tp:taxon-name-part> <tp:taxon-name-part taxon-name-part-type="species" reg="elongata">elongata</tp:taxon-name-part></tp:taxon-name></italic> (as mentioned above). Similarly, <italic><tp:taxon-name><tp:taxon-name-part taxon-name-part-type="genus" reg="Spathaspora">Sp.</tp:taxon-name-part> <tp:taxon-name-part taxon-name-part-type="species" reg="mengyangensis">mengyangensis</tp:taxon-name-part></tp:taxon-name></italic> differed from <italic><tp:taxon-name><tp:taxon-name-part taxon-name-part-type="genus" reg="Candida">C.</tp:taxon-name-part> <tp:taxon-name-part taxon-name-part-type="species" reg="subhashii">subhashii</tp:taxon-name-part></tp:taxon-name></italic> by 2.8% substitutions in the D1/D2 domain and 7.8% substitutions in the ITS region (<xref ref-type="bibr" rid="B9">Groenewald et al. 2016</xref>). Physiologically, <italic><tp:taxon-name><tp:taxon-name-part taxon-name-part-type="genus" reg="Spathaspora">Sp.</tp:taxon-name-part> <tp:taxon-name-part taxon-name-part-type="species" reg="mengyangensis">mengyangensis</tp:taxon-name-part></tp:taxon-name></italic> can be differentiated from <italic><tp:taxon-name><tp:taxon-name-part taxon-name-part-type="genus" reg="Candida">C.</tp:taxon-name-part> <tp:taxon-name-part taxon-name-part-type="species" reg="subhashii">subhashii</tp:taxon-name-part></tp:taxon-name></italic> by the ability to assimilate d-ribose, trehalose, d-glucitol and d-mannitol and the inability to assimilate galactose, l-arabinose and melezitose. In addition, <italic><tp:taxon-name><tp:taxon-name-part taxon-name-part-type="genus" reg="Candida">C.</tp:taxon-name-part> <tp:taxon-name-part taxon-name-part-type="species" reg="subhashii">subhashii</tp:taxon-name-part></tp:taxon-name></italic> can grow at 40 °C, but <italic><tp:taxon-name><tp:taxon-name-part taxon-name-part-type="genus" reg="Spathaspora">Sp.</tp:taxon-name-part> <tp:taxon-name-part taxon-name-part-type="species" reg="mengyangensis">mengyangensis</tp:taxon-name-part></tp:taxon-name></italic> cannot.</p></tp:treatment-sec><ref-list><ref id="B9"><mixed-citation xmlns:xlink="http://www.w3.org/1999/xlink" xlink:type="simple"><person-group><name name-style="western"><surname>Groenewald</surname><given-names>DVM</given-names></name><name name-style="western"><surname>Szöke</surname><given-names>S</given-names></name><name name-style="western"><surname>Cardinali</surname><given-names>G</given-names></name><name name-style="western"><surname>Eberhardt</surname><given-names>U</given-names></name><name name-style="western"><surname>Stielow</surname><given-names>B</given-names></name><name name-style="western"><surname>Vries</surname><given-names>M de</given-names></name><name name-style="western"><surname>Verkleij</surname><given-names>MJM</given-names></name><name name-style="western"><surname>Crous</surname><given-names>PW</given-names></name><name name-style="western"><surname>Boekhout</surname><given-names>T</given-names></name><name name-style="western"><surname>Robert</surname><given-names>V</given-names></name></person-group> (<year>2016</year>) <article-title>DNA barcoding analysis of more than 9 000 yeast isolates contributes to quantitative thresholds for yeast species and genera delimitation.</article-title><source>Studies in Mycology</source><volume>85</volume>: <fpage>91</fpage>–<lpage>105</lpage>. <ext-link xlink:type="simple" ext-link-type="doi" xlink:href="10.1016/j.simyco.2016.11.007">https://doi.org/10.1016/j.simyco.2016.11.007</ext-link></mixed-citation></ref></ref-list></tp:taxon-treatment>
