# Supplementary material for: Five new additions to the genus Spathaspora (Saccharomycetales, Debaryomycetaceae) from southwest China
Source: MycoKeys. 2020 Nov 9;75:31–49. doi: 10.3897/mycokeys.75.57192 (PMC7669824; doi:10.3897/mycokeys.75.57192)
Supplement: XML Treatment for Spathaspora jiuxiensis [file mycokeys.75.57192-treatment3.xml]

<!DOCTYPE tp:taxon-treatment
  PUBLIC "-//TaxonX//DTD Taxonomic Treatment Publishing DTD v0 20100105//EN" "tax-treatment-NSO.dtd">
<tp:taxon-treatment xmlns:tp="http://www.plazi.org/taxpub"><tp:treatment-meta><kwd-group><label>Taxon classification</label><kwd><named-content xmlns:xlink="http://www.w3.org/1999/xlink" content-type="kingdom">Fungi</named-content></kwd><kwd><named-content xmlns:xlink="http://www.w3.org/1999/xlink" content-type="order">Saccharomycetales</named-content></kwd><kwd><named-content xmlns:xlink="http://www.w3.org/1999/xlink" content-type="family">Debaryomycetaceae</named-content></kwd></kwd-group><mixed-citation publication-type="journal"><person-group><name><surname>Lv</surname><given-names>Shi-Long</given-names></name><name><surname>Chai</surname><given-names>Chun-Yue</given-names></name><name><surname>Wang</surname><given-names>Yun</given-names></name><name><surname>Yan</surname><given-names>Zhen-Li</given-names></name><name><surname>Hui</surname><given-names>Feng-Li</given-names></name></person-group><article-title>Five new additions to the genus <italic><tp:taxon-name><tp:taxon-name-part taxon-name-part-type="genus" reg="Spathaspora">Spathaspora</tp:taxon-name-part></tp:taxon-name></italic> (<tp:taxon-name><tp:taxon-name-part taxon-name-part-type="order">Saccharomycetales</tp:taxon-name-part></tp:taxon-name>, <tp:taxon-name><tp:taxon-name-part taxon-name-part-type="family">Debaryomycetaceae</tp:taxon-name-part></tp:taxon-name>) from southwest China</article-title><source>MycoKeys</source><day>09</day><month>11</month><year>2020</year><volume>75</volume><fpage>31</fpage><lpage>49</lpage><pub-id pub-id-type="doi">10.3897/mycokeys.75.57192</pub-id></mixed-citation></tp:treatment-meta><tp:nomenclature><tp:taxon-name><object-id xmlns:xlink="http://www.w3.org/1999/xlink" content-type="arpha" xlink:type="simple">749F6068-3E6A-58F6-801B-77710D2D60A9</object-id>
              <tp:taxon-name-part taxon-name-part-type="genus" reg="Spathaspora">Spathaspora</tp:taxon-name-part>
              <tp:taxon-name-part taxon-name-part-type="species" reg="jiuxiensis">jiuxiensis</tp:taxon-name-part>
              <object-id xmlns:xlink="http://www.w3.org/1999/xlink" content-type="mycobank" xlink:type="simple">836446</object-id>
            </tp:taxon-name><tp:taxon-authority>C.Y. Chai &amp; F.L. Hui</tp:taxon-authority><tp:taxon-status xmlns:xlink="http://www.w3.org/1999/xlink" xlink:type="simple">sp. nov.</tp:taxon-status><xref ref-type="fig" rid="F4">Figure 4</xref></tp:nomenclature><tp:treatment-sec sec-type="material" id="SECID0EMTBI"><title>Type.</title><p>China, Yunnan Province, Honghe Prefecture, Luxi County, in rotting wood in Jiuxi Mountain Forest Park, July 2017, K.F. Liu &amp; L. Zhang (holotype, <abbrev xmlns:xlink="http://www.w3.org/1999/xlink" content-type="institution" xlink:title="Microbiology Lab, Nanyang Normal University, Henan, China" id="ABBRID0ESTBI" xlink:type="simple">NYNU</abbrev> 17416<sup>T</sup> preserved in a metabolically-inactive state), ex-holotype: CICC 33264; <abbrev xmlns:xlink="http://www.w3.org/1999/xlink" content-type="institution" xlink:title="CBS-KNAW Collections, Westerdijk Fungal Biodiversity Institute, Utrecht, The Netherlands" id="ABBRID0EZTBI" xlink:type="simple">CBS</abbrev> 15226.</p></tp:treatment-sec><tp:treatment-sec sec-type="etymology" id="SECID0E5TBI"><title>Etymology.</title><p><italic><tp:taxon-name><tp:taxon-name-part taxon-name-part-type="genus" reg="Jiuxiensis">Jiuxiensis</tp:taxon-name-part></tp:taxon-name></italic> refers to Jiuxi Mountain, the mountain from which it was collected.</p></tp:treatment-sec><tp:treatment-sec sec-type="description" id="SECID0ELUBI"><title>Description.</title><p>In <abbrev xmlns:xlink="http://www.w3.org/1999/xlink" xlink:title="yeast extract-malt extract" id="ABBRID0ERUBI" xlink:type="simple">YM</abbrev> broth after 3 days at 25 °C, cells are ovoid to elongate (3–6 × 3.5–9 μm) and occur singly or in pairs (Fig. <xref ref-type="fig" rid="F4">4a</xref>); pseudohyphae are present. Budding is multilateral. Sediment is formed after a month, but a pellicle is not observed. After 3 days of growth on <abbrev xmlns:xlink="http://www.w3.org/1999/xlink" xlink:title="yeast extract-malt extract" id="ABBRID0EZUBI" xlink:type="simple">YM</abbrev> agar at 25 °C, colonies are white to cream-coloured, butyrous and smooth with entire margins. After 12 days at 25 °C on Dalmau plate culture on <abbrev xmlns:xlink="http://www.w3.org/1999/xlink" xlink:title="cornmeal" id="ABBRID0E4UBI" xlink:type="simple">CM</abbrev> agar, pseudohyphae and true hyphae are formed (Fig. <xref ref-type="fig" rid="F4">4b</xref>). Asci or signs of conjugation were not seen on the sporulation media used. Glucose and maltose are weakly fermented. Xylose fermentation is negative using Durham tubes, but ethanol is produced from xylose when determined with alcohol oxidase and peroxidase tests. Glucose, d-glucosamine, d-ribose, d-xylose, sucrose, maltose, trehalose, methyl α-d-glucoside, cellobiose, salicin, arbutin, melezitose, inulin, ribitol, d-glucitol, d-mannitol, 2-keto-d-gluconate, dl-lactate, succinate and ethanol are assimilated. No growth occurs with galactose, l-sorbose, l-arabinose, d-arabinose, l-rhamnose, melibiose, lactose, raffinose, glycerol, erythritol, xylitol, galactitol, <italic>myo</italic>-inositol, d-glucono-1, 5-lactone, 5-keto-d-gluconate, d-gluconate, d-glucuronate, citrate, l-arabinitol or methanol. For the assimilation of nitrogen compounds, growth on l-lysine, glucosamine or d-tryptophan is present, whereas growth on nitrate, nitrite, ethylamine, cadaverine, creatine, creatinine or imidazole is absent. Growth is observed at 35 °C, but not at 37 °C. Growth in the presence of 0.01% cycloheximide is present, but growth in the presence of 0.1% cycloheximide, 10% <abbrev xmlns:xlink="http://www.w3.org/1999/xlink" xlink:title="sodium chloride" id="ABBRID0EHVBI" xlink:type="simple">NaCl</abbrev> plus 5% glucose and 1% acetic acid is absent. Starch-like compounds are not produced. Urease activity and diazonium blue B reactions are negative.</p><fig id="F4" position="float" orientation="portrait"><object-id xmlns:xlink="http://www.w3.org/1999/xlink" content-type="doi" xlink:type="simple">10.3897/mycokeys.75.57192.figure4</object-id><object-id xmlns:xlink="http://www.w3.org/1999/xlink" content-type="arpha" xlink:type="simple">A4FD5161-1B16-578B-804B-44861EB4EFFB</object-id><label>Figure 4.</label><caption><p>Morphology of <italic><tp:taxon-name><tp:taxon-name-part taxon-name-part-type="genus" reg="Spathaspora">Spathaspora</tp:taxon-name-part> <tp:taxon-name-part taxon-name-part-type="species" reg="jiuxiensis">jiuxiensis</tp:taxon-name-part></tp:taxon-name></italic> (<abbrev xmlns:xlink="http://www.w3.org/1999/xlink" content-type="institution" xlink:title="Microbiology Lab, Nanyang Normal University, Henan, China" id="ABBRID0E5VBI" xlink:type="simple">NYNU</abbrev> 17416, holotype) <bold>a</bold> budding cells and pseudohyphae on <abbrev xmlns:xlink="http://www.w3.org/1999/xlink" xlink:title="yeast extract-malt extract" id="ABBRID0EFWBI" xlink:type="simple">YM</abbrev> broth after 3 d <bold>b</bold> true hyphae with blastoconidia on <abbrev xmlns:xlink="http://www.w3.org/1999/xlink" xlink:title="cornmeal" id="ABBRID0ELWBI" xlink:type="simple">CM</abbrev> agar after 14 d. Scale bars: 10 μm.</p></caption><graphic xmlns:xlink="http://www.w3.org/1999/xlink" xlink:href="mycokeys-75-031-g004.jpg" position="float" orientation="portrait" xlink:type="simple" id="oo_473339.jpg"><uri content-type="original_file" xlink:type="simple">https://binary.pensoft.net/fig/473339</uri></graphic></fig></tp:treatment-sec><tp:treatment-sec sec-type="Additional isolate examined" id="SECID0EUWBI"><title>Additional isolate examined.</title><p>China, Yunnan Province, Honghe Prefecture, Luxi County, in rotting wood in Jiuxi Mountain Forest Park, July 2017, K.F. Liu &amp; L. Zhang, <abbrev xmlns:xlink="http://www.w3.org/1999/xlink" content-type="institution" xlink:title="Microbiology Lab, Nanyang Normal University, Henan, China" id="ABBRID0E1WBI" xlink:type="simple">NYNU</abbrev> 17417.</p></tp:treatment-sec><tp:treatment-sec sec-type="notes" id="SECID0E6WBI"><title>Notes.</title><p>The two strains, both representing <italic><tp:taxon-name><tp:taxon-name-part taxon-name-part-type="genus" reg="Spathaspora">Sp.</tp:taxon-name-part> <tp:taxon-name-part taxon-name-part-type="species" reg="jiuxiensis">jiuxiensis</tp:taxon-name-part></tp:taxon-name></italic>, cluster in a well-supported clade in the phylogenetic analysis and are closely related to <italic><tp:taxon-name><tp:taxon-name-part taxon-name-part-type="genus" reg="Spathaspora">Sp.</tp:taxon-name-part> <tp:taxon-name-part taxon-name-part-type="species" reg="parajiuxiensis">parajiuxiensis</tp:taxon-name-part></tp:taxon-name></italic>. The nucleotide differences between these two new species were 1.4% substitutions in the D1/D2 domain and 4.6% substitutions in the ITS region (<xref ref-type="bibr" rid="B9">Groenewald et al. 2016</xref>). These two sister species can also be differentiated by a few physiological characteristics; <italic><tp:taxon-name><tp:taxon-name-part taxon-name-part-type="genus" reg="Spathaspora">Sp.</tp:taxon-name-part> <tp:taxon-name-part taxon-name-part-type="species" reg="jiuxiensis">jiuxiensis</tp:taxon-name-part></tp:taxon-name></italic> can assimilate dl-lactate and <italic><tp:taxon-name><tp:taxon-name-part taxon-name-part-type="genus" reg="Spathaspora">Sp.</tp:taxon-name-part> <tp:taxon-name-part taxon-name-part-type="species" reg="parajiuxiensis">parajiuxiensis</tp:taxon-name-part></tp:taxon-name></italic> can grow at 37 °C.</p></tp:treatment-sec><ref-list><ref id="B9"><mixed-citation xmlns:xlink="http://www.w3.org/1999/xlink" xlink:type="simple"><person-group><name name-style="western"><surname>Groenewald</surname><given-names>DVM</given-names></name><name name-style="western"><surname>Szöke</surname><given-names>S</given-names></name><name name-style="western"><surname>Cardinali</surname><given-names>G</given-names></name><name name-style="western"><surname>Eberhardt</surname><given-names>U</given-names></name><name name-style="western"><surname>Stielow</surname><given-names>B</given-names></name><name name-style="western"><surname>Vries</surname><given-names>M de</given-names></name><name name-style="western"><surname>Verkleij</surname><given-names>MJM</given-names></name><name name-style="western"><surname>Crous</surname><given-names>PW</given-names></name><name name-style="western"><surname>Boekhout</surname><given-names>T</given-names></name><name name-style="western"><surname>Robert</surname><given-names>V</given-names></name></person-group> (<year>2016</year>) <article-title>DNA barcoding analysis of more than 9 000 yeast isolates contributes to quantitative thresholds for yeast species and genera delimitation.</article-title><source>Studies in Mycology</source><volume>85</volume>: <fpage>91</fpage>–<lpage>105</lpage>. <ext-link xlink:type="simple" ext-link-type="doi" xlink:href="10.1016/j.simyco.2016.11.007">https://doi.org/10.1016/j.simyco.2016.11.007</ext-link></mixed-citation></ref></ref-list></tp:taxon-treatment>
