# Supplementary material for: Five new additions to the genus Spathaspora (Saccharomycetales, Debaryomycetaceae) from southwest China
Source: MycoKeys. 2020 Nov 9;75:31–49. doi: 10.3897/mycokeys.75.57192 (PMC7669824; doi:10.3897/mycokeys.75.57192)
Supplement: XML Treatment for Spathaspora parajiuxiensis [file mycokeys.75.57192-treatment4.xml]

<!DOCTYPE tp:taxon-treatment
  PUBLIC "-//TaxonX//DTD Taxonomic Treatment Publishing DTD v0 20100105//EN" "tax-treatment-NSO.dtd">
<tp:taxon-treatment xmlns:tp="http://www.plazi.org/taxpub"><tp:treatment-meta><kwd-group><label>Taxon classification</label><kwd><named-content xmlns:xlink="http://www.w3.org/1999/xlink" content-type="kingdom">Fungi</named-content></kwd><kwd><named-content xmlns:xlink="http://www.w3.org/1999/xlink" content-type="order">Saccharomycetales</named-content></kwd><kwd><named-content xmlns:xlink="http://www.w3.org/1999/xlink" content-type="family">Debaryomycetaceae</named-content></kwd></kwd-group><mixed-citation publication-type="journal"><person-group><name><surname>Lv</surname><given-names>Shi-Long</given-names></name><name><surname>Chai</surname><given-names>Chun-Yue</given-names></name><name><surname>Wang</surname><given-names>Yun</given-names></name><name><surname>Yan</surname><given-names>Zhen-Li</given-names></name><name><surname>Hui</surname><given-names>Feng-Li</given-names></name></person-group><article-title>Five new additions to the genus <italic><tp:taxon-name><tp:taxon-name-part taxon-name-part-type="genus" reg="Spathaspora">Spathaspora</tp:taxon-name-part></tp:taxon-name></italic> (<tp:taxon-name><tp:taxon-name-part taxon-name-part-type="order">Saccharomycetales</tp:taxon-name-part></tp:taxon-name>, <tp:taxon-name><tp:taxon-name-part taxon-name-part-type="family">Debaryomycetaceae</tp:taxon-name-part></tp:taxon-name>) from southwest China</article-title><source>MycoKeys</source><day>09</day><month>11</month><year>2020</year><volume>75</volume><fpage>31</fpage><lpage>49</lpage><pub-id pub-id-type="doi">10.3897/mycokeys.75.57192</pub-id></mixed-citation></tp:treatment-meta><tp:nomenclature><tp:taxon-name><object-id xmlns:xlink="http://www.w3.org/1999/xlink" content-type="arpha" xlink:type="simple">B22E2D63-311B-5F24-88AF-69FFDE522A0F</object-id>
              <tp:taxon-name-part taxon-name-part-type="genus" reg="Spathaspora">Spathaspora</tp:taxon-name-part>
              <tp:taxon-name-part taxon-name-part-type="species" reg="parajiuxiensis">parajiuxiensis</tp:taxon-name-part>
            </tp:taxon-name><tp:taxon-authority>C.Y. Chai &amp; F.L. Hui</tp:taxon-authority><tp:taxon-status xmlns:xlink="http://www.w3.org/1999/xlink" xlink:type="simple">sp. nov.</tp:taxon-status><xref ref-type="fig" rid="F5">836447 Figure 5</xref></tp:nomenclature><tp:treatment-sec sec-type="material" id="SECID0EG1BI"><title>Type.</title><p>China, Yunnan Province, Honghe Prefecture, Luxi County, in rotting wood in Jiuxi Mountain Forest Park, July 2016, R.C. Ren &amp; L. Zhang (holotype, <abbrev xmlns:xlink="http://www.w3.org/1999/xlink" content-type="institution" xlink:title="Microbiology Lab, Nanyang Normal University, Henan, China" id="ABBRID0EM1BI" xlink:type="simple">NYNU</abbrev> 16747<sup>T</sup> preserved in a metabolically-inactive state), ex-holotype: CICC 33162; <abbrev xmlns:xlink="http://www.w3.org/1999/xlink" content-type="institution" xlink:title="CBS-KNAW Collections, Westerdijk Fungal Biodiversity Institute, Utrecht, The Netherlands" id="ABBRID0ET1BI" xlink:type="simple">CBS</abbrev> 14691.</p></tp:treatment-sec><tp:treatment-sec sec-type="etymology" id="SECID0EY1BI"><title>Etymology.</title><p><italic><tp:taxon-name><tp:taxon-name-part taxon-name-part-type="genus" reg="Paraluxiensis">Paraluxiensis</tp:taxon-name-part></tp:taxon-name></italic> refers to its close phylogenetic relationship to <italic><tp:taxon-name><tp:taxon-name-part taxon-name-part-type="genus" reg="Spathaspora">Sp.</tp:taxon-name-part> <tp:taxon-name-part taxon-name-part-type="species" reg="luxiensis">luxiensis</tp:taxon-name-part></tp:taxon-name></italic>.</p></tp:treatment-sec><tp:treatment-sec sec-type="description" id="SECID0ES2BI"><title>Description.</title><p>In <abbrev xmlns:xlink="http://www.w3.org/1999/xlink" xlink:title="yeast extract-malt extract" id="ABBRID0EY2BI" xlink:type="simple">YM</abbrev> broth after 3 days at 25 °C, cells are ovoid to elongate (3.5–4 × 7–15 μm) and occur singly or in pairs (Fig. <xref ref-type="fig" rid="F5">5a</xref>); pseudohyphae are present. Budding is multilateral. Sediment is formed after a month, but a pellicle is not observed. After 3 days of growth on <abbrev xmlns:xlink="http://www.w3.org/1999/xlink" xlink:title="yeast extract-malt extract" id="ABBRID0EA3BI" xlink:type="simple">YM</abbrev> agar at 25 °C, colonies are white to cream-coloured, butyrous and smooth with entire margins. After 12 days at 25 °C on Dalmau plate culture on <abbrev xmlns:xlink="http://www.w3.org/1999/xlink" xlink:title="cornmeal" id="ABBRID0EE3BI" xlink:type="simple">CM</abbrev> agar, pseudohyphae and true hyphae are formed (Fig. <xref ref-type="fig" rid="F5">5b</xref>). Sporulation occurs on 5% <abbrev xmlns:xlink="http://www.w3.org/1999/xlink" xlink:title="malt extract" id="ABBRID0EM3BI" xlink:type="simple">ME</abbrev> agar after 14 days at 25 °C. Unconjugated asci are formed from single cells with one elongated ascospores which are tapered and curved at the ends (Fig. <xref ref-type="fig" rid="F5">5c</xref>) Glucose and maltose are weakly fermented. Xylose fermentation is negative using Durham tubes, but ethanol is produced from xylose when determined with alcohol oxidase and peroxidase tests. Glucose, d-glucosamine, d-ribose, d-xylose, sucrose, maltose, trehalose, methyl α-d-glucoside, cellobiose, salicin, arbutin, melezitose, inulin, ribitol, d-glucitol, d-mannitol, 2-keto-d-gluconate, succinate and ethanol are assimilated. No growth occurs with galactose, l-sorbose, l-arabinose, d-arabinose, l-rhamnose, melibiose, lactose, raffinose, glycerol, erythritol, xylitol, galactitol, <italic>myo</italic>-inositol, d-glucono-1, 5-lactone, 5-keto-d-gluconate, d-gluconate, d-glucuronate, dl-lactate, citrate, l-arabinitol or methanol. For the assimilation of nitrogen compounds, growth on l-lysine, glucosamine or d-tryptophan is present, whereas growth on nitrate, nitrite, ethylamine, cadaverine, creatine, creatinine or imidazole is absent. Growth is observed at 37 °C, but not at 40 °C. Growth in the presence of 0.01% cycloheximide is present, but growth in the presence of 0.1% cycloheximide, 10% <abbrev xmlns:xlink="http://www.w3.org/1999/xlink" xlink:title="sodium chloride" id="ABBRID0EW3BI" xlink:type="simple">NaCl</abbrev> plus 5% glucose and 1% acetic acid is absent. Starch-like compounds are not produced. Urease activity and diazonium blue B reactions are negative.</p><fig id="F5" position="float" orientation="portrait"><object-id xmlns:xlink="http://www.w3.org/1999/xlink" content-type="doi" xlink:type="simple">10.3897/mycokeys.75.57192.figure5</object-id><object-id xmlns:xlink="http://www.w3.org/1999/xlink" content-type="arpha" xlink:type="simple">7BA1D254-DA9C-531B-A5C0-3F5FDEE1F16B</object-id><label>Figure 5.</label><caption><p>Morphology of <italic><tp:taxon-name><tp:taxon-name-part taxon-name-part-type="genus" reg="Spathaspora">Spathaspora</tp:taxon-name-part> <tp:taxon-name-part taxon-name-part-type="species" reg="parajiuxiensis">parajiuxiensis</tp:taxon-name-part></tp:taxon-name></italic> (<abbrev xmlns:xlink="http://www.w3.org/1999/xlink" content-type="institution" xlink:title="Microbiology Lab, Nanyang Normal University, Henan, China" id="ABBRID0EN4BI" xlink:type="simple">NYNU</abbrev> 16747, holotype) <bold>a</bold> budding cells and pseudohyphae on <abbrev xmlns:xlink="http://www.w3.org/1999/xlink" xlink:title="yeast extract-malt extract" id="ABBRID0EU4BI" xlink:type="simple">YM</abbrev> broth after 3 d <bold>b</bold> true hyphae with blastoconidia on <abbrev xmlns:xlink="http://www.w3.org/1999/xlink" xlink:title="cornmeal" id="ABBRID0E14BI" xlink:type="simple">CM</abbrev> agar after 14 d <bold>c</bold> ascus and ascospore (arrow) on 5% <abbrev xmlns:xlink="http://www.w3.org/1999/xlink" xlink:title="malt extract" id="ABBRID0EA5BI" xlink:type="simple">ME</abbrev> agar after 14 d. Scale bars: 10 μm.</p></caption><graphic xmlns:xlink="http://www.w3.org/1999/xlink" xlink:href="mycokeys-75-031-g005.jpg" position="float" orientation="portrait" xlink:type="simple" id="oo_473340.jpg"><uri content-type="original_file" xlink:type="simple">https://binary.pensoft.net/fig/473340</uri></graphic></fig></tp:treatment-sec><tp:treatment-sec sec-type="Additional isolate examined" id="SECID0EJ5BI"><title>Additional isolate examined.</title><p>China, Yunnan Province, Honghe Prefecture, Luxi County, in rotting wood in Jiuxi Mountain Forest Park, July 2016, R.C. Ren &amp; L. Zhang, <abbrev xmlns:xlink="http://www.w3.org/1999/xlink" content-type="institution" xlink:title="Microbiology Lab, Nanyang Normal University, Henan, China" id="ABBRID0EP5BI" xlink:type="simple">NYNU</abbrev> 16632.</p></tp:treatment-sec></tp:taxon-treatment>
