# Supplementary material for: Five new additions to the genus Spathaspora (Saccharomycetales, Debaryomycetaceae) from southwest China
Source: MycoKeys. 2020 Nov 9;75:31–49. doi: 10.3897/mycokeys.75.57192 (PMC7669824; doi:10.3897/mycokeys.75.57192)
Supplement: XML Treatment for Spathaspora rosae [file mycokeys.75.57192-treatment5.xml]

<!DOCTYPE tp:taxon-treatment
  PUBLIC "-//TaxonX//DTD Taxonomic Treatment Publishing DTD v0 20100105//EN" "tax-treatment-NSO.dtd">
<tp:taxon-treatment xmlns:tp="http://www.plazi.org/taxpub"><tp:treatment-meta><kwd-group><label>Taxon classification</label><kwd><named-content xmlns:xlink="http://www.w3.org/1999/xlink" content-type="kingdom">Fungi</named-content></kwd><kwd><named-content xmlns:xlink="http://www.w3.org/1999/xlink" content-type="order">Saccharomycetales</named-content></kwd><kwd><named-content xmlns:xlink="http://www.w3.org/1999/xlink" content-type="family">Debaryomycetaceae</named-content></kwd></kwd-group><mixed-citation publication-type="journal"><person-group><name><surname>Lv</surname><given-names>Shi-Long</given-names></name><name><surname>Chai</surname><given-names>Chun-Yue</given-names></name><name><surname>Wang</surname><given-names>Yun</given-names></name><name><surname>Yan</surname><given-names>Zhen-Li</given-names></name><name><surname>Hui</surname><given-names>Feng-Li</given-names></name></person-group><article-title>Five new additions to the genus <italic><tp:taxon-name><tp:taxon-name-part taxon-name-part-type="genus" reg="Spathaspora">Spathaspora</tp:taxon-name-part></tp:taxon-name></italic> (<tp:taxon-name><tp:taxon-name-part taxon-name-part-type="order">Saccharomycetales</tp:taxon-name-part></tp:taxon-name>, <tp:taxon-name><tp:taxon-name-part taxon-name-part-type="family">Debaryomycetaceae</tp:taxon-name-part></tp:taxon-name>) from southwest China</article-title><source>MycoKeys</source><day>09</day><month>11</month><year>2020</year><volume>75</volume><fpage>31</fpage><lpage>49</lpage><pub-id pub-id-type="doi">10.3897/mycokeys.75.57192</pub-id></mixed-citation></tp:treatment-meta><tp:nomenclature><tp:taxon-name><object-id xmlns:xlink="http://www.w3.org/1999/xlink" content-type="arpha" xlink:type="simple">F19D533C-9119-5360-BC7D-612C74AB01B9</object-id>
              <tp:taxon-name-part taxon-name-part-type="genus" reg="Spathaspora">Spathaspora</tp:taxon-name-part>
              <tp:taxon-name-part taxon-name-part-type="species" reg="rosae">rosae</tp:taxon-name-part>
              <object-id xmlns:xlink="http://www.w3.org/1999/xlink" content-type="mycobank" xlink:type="simple">836448</object-id>
            </tp:taxon-name><tp:taxon-authority>C.Y. Chai &amp; F.L. Hui</tp:taxon-authority><tp:taxon-status xmlns:xlink="http://www.w3.org/1999/xlink" xlink:type="simple">sp. nov.</tp:taxon-status><xref ref-type="fig" rid="F6">Figure 6</xref></tp:nomenclature><tp:treatment-sec sec-type="material" id="SECID0EBACI"><title>Type.</title><p>China, Yunnan Province, Jinghong City, Mengyang Town, in rotting wood in a tropical rainforest, July 2017, Z.W. Xi &amp; L. Zhang (holotype, <abbrev xmlns:xlink="http://www.w3.org/1999/xlink" content-type="institution" xlink:title="Microbiology Lab, Nanyang Normal University, Henan, China" id="ABBRID0EHACI" xlink:type="simple">NYNU</abbrev> 17934<sup>T</sup> preserved in a metabolically-inactive state), ex-holotype: CICC 33271; <abbrev xmlns:xlink="http://www.w3.org/1999/xlink" content-type="institution" xlink:title="CBS-KNAW Collections, Westerdijk Fungal Biodiversity Institute, Utrecht, The Netherlands" id="ABBRID0EOACI" xlink:type="simple">CBS</abbrev> 15231.</p></tp:treatment-sec><tp:treatment-sec sec-type="etymology" id="SECID0ETACI"><title>Etymology.</title><p><italic><tp:taxon-name><tp:taxon-name-part taxon-name-part-type="genus" reg="Rosae">Rosae</tp:taxon-name-part></tp:taxon-name></italic> was named in honour of Carlos A. Rosa for his contributions in yeast taxonomy.</p></tp:treatment-sec><tp:treatment-sec sec-type="description" id="SECID0EABCI"><title>Description.</title><p>In <abbrev xmlns:xlink="http://www.w3.org/1999/xlink" xlink:title="yeast extract-malt extract" id="ABBRID0EGBCI" xlink:type="simple">YM</abbrev> broth after 3 days at 25 °C, cells are ovoid to elongate (4–7 × 5–16 μm) and occur singly or in pairs (Fig. <xref ref-type="fig" rid="F6">6a</xref>). Budding is multilateral. Sediment is formed after a month, but a pellicle is not observed. After 3 days of growth on <abbrev xmlns:xlink="http://www.w3.org/1999/xlink" xlink:title="yeast extract-malt extract" id="ABBRID0EOBCI" xlink:type="simple">YM</abbrev> agar at 25 °C, colonies are white to cream-coloured, butyrous and smooth with entire margins. After 7 days at 25 °C, on Dalmau plate culture on <abbrev xmlns:xlink="http://www.w3.org/1999/xlink" xlink:title="cornmeal" id="ABBRID0ESBCI" xlink:type="simple">CM</abbrev> agar, pseudohyphae and true hyphae are formed (Fig. <xref ref-type="fig" rid="F6">6b</xref>). Asci or signs of conjugation are not seen on sporulation media used. Xylose fermentation is negative using Durham tubes, but ethanol is produced from xylose when determined with alcohol oxidase and peroxidase tests. Glucose, d-glucosamine, d-xylose, sucrose, maltose, trehalose, methyl α-d-glucoside, cellobiose, salicin, arbutin, inulin, ribitol, d-glucitol, d-mannitol, 2-keto-d-gluconate, dl-lactate, succinate, citrate and ethanol are assimilated. No growth occurs with galactose, l-sorbose, d-ribose, l-arabinose, d-arabinose, l-rhamnose, melibiose, lactose, raffinose, melezitose, glycerol, erythritol, xylitol, galactitol, <italic>myo</italic>-inositol, d-glucono-1, 5-lactone, 5-keto-d-gluconate, d-gluconate, d-glucuronate, l-arabinitol or methanol. For the assimilation of nitrogen compounds, growth on ethylamine, l-lysine, glucosamine or d-tryptophan is present, whereas growth on nitrate, nitrite, cadaverine, creatine, creatinine or imidazole is absent. Growth is observed at 35 °C, but not at 37 °C. Growth in the presence of 0.01% cycloheximide is present, but growth in the presence of 0.1% cycloheximide, 10% <abbrev xmlns:xlink="http://www.w3.org/1999/xlink" xlink:title="sodium chloride" id="ABBRID0E3BCI" xlink:type="simple">NaCl</abbrev> plus 5% glucose and 1% acetic acid is absent. Starch-like compounds are not produced. Urease activity and diazonium blue B reactions are negative.</p><fig id="F6" position="float" orientation="portrait"><object-id xmlns:xlink="http://www.w3.org/1999/xlink" content-type="doi" xlink:type="simple">10.3897/mycokeys.75.57192.figure6</object-id><object-id xmlns:xlink="http://www.w3.org/1999/xlink" content-type="arpha" xlink:type="simple">499824E0-2211-58AE-86AA-8827FAACD7D6</object-id><label>Figure 6.</label><caption><p>Morphology of <italic><tp:taxon-name><tp:taxon-name-part taxon-name-part-type="genus" reg="Spathaspora">Spathaspora</tp:taxon-name-part> <tp:taxon-name-part taxon-name-part-type="species" reg="rosae">rosae</tp:taxon-name-part></tp:taxon-name></italic> (<abbrev xmlns:xlink="http://www.w3.org/1999/xlink" content-type="institution" xlink:title="Microbiology Lab, Nanyang Normal University, Henan, China" id="ABBRID0ETCCI" xlink:type="simple">NYNU</abbrev> 17934, holotype) <bold>a</bold> budding cells and elongated vegetative cells on <abbrev xmlns:xlink="http://www.w3.org/1999/xlink" xlink:title="yeast extract-malt extract" id="ABBRID0E1CCI" xlink:type="simple">YM</abbrev> broth after 3 d <bold>b</bold> true hyphae with blastoconidia on <abbrev xmlns:xlink="http://www.w3.org/1999/xlink" xlink:title="cornmeal" id="ABBRID0EADCI" xlink:type="simple">CM</abbrev> agar after 14 d. Scale bars: 10 μm.</p></caption><graphic xmlns:xlink="http://www.w3.org/1999/xlink" xlink:href="mycokeys-75-031-g006.jpg" position="float" orientation="portrait" xlink:type="simple" id="oo_473341.jpg"><uri content-type="original_file" xlink:type="simple">https://binary.pensoft.net/fig/473341</uri></graphic></fig></tp:treatment-sec><tp:treatment-sec sec-type="Additional isolates examined" id="SECID0EJDCI"><title>Additional isolates examined.</title><p>China, Yunnan Province, Jinghong City, Mengyang Town, in rotting wood in a tropical rainforest, July 2017, Z.W. Xi &amp; L. Zhang <abbrev xmlns:xlink="http://www.w3.org/1999/xlink" content-type="institution" xlink:title="Microbiology Lab, Nanyang Normal University, Henan, China" id="ABBRID0EPDCI" xlink:type="simple">NYNU</abbrev> 17903, <abbrev xmlns:xlink="http://www.w3.org/1999/xlink" content-type="institution" xlink:title="Microbiology Lab, Nanyang Normal University, Henan, China" id="ABBRID0EUDCI" xlink:type="simple">NYNU</abbrev> 17909.</p></tp:treatment-sec><tp:treatment-sec sec-type="notes" id="SECID0EZDCI"><title>Notes.</title><p>Three strains, representing <italic><tp:taxon-name><tp:taxon-name-part taxon-name-part-type="genus" reg="Spathaspora">Sp.</tp:taxon-name-part> <tp:taxon-name-part taxon-name-part-type="species" reg="rosae">rosae</tp:taxon-name-part></tp:taxon-name></italic>, grouped in a well-supported clade and appear to be most closely related to <italic><tp:taxon-name><tp:taxon-name-part taxon-name-part-type="genus" reg="Spathaspora">Sp.</tp:taxon-name-part> <tp:taxon-name-part taxon-name-part-type="species" reg="allomyrinae">allomyrinae</tp:taxon-name-part></tp:taxon-name></italic> (<xref ref-type="bibr" rid="B27">Wang et al. 2016</xref>). The nucleotide differences between <italic><tp:taxon-name><tp:taxon-name-part taxon-name-part-type="genus" reg="Spathaspora">Sp.</tp:taxon-name-part> <tp:taxon-name-part taxon-name-part-type="species" reg="rosae">rosae</tp:taxon-name-part></tp:taxon-name></italic> and its close relative, <italic><tp:taxon-name><tp:taxon-name-part taxon-name-part-type="genus" reg="Spathaspora">Sp.</tp:taxon-name-part> <tp:taxon-name-part taxon-name-part-type="species" reg="allomyrinae">allomyrinae</tp:taxon-name-part></tp:taxon-name></italic>, were 10.2% substitutions in the D1/D2 domain and 11% substitutions in the ITS region (<xref ref-type="bibr" rid="B9">Groenewald et al. 2016</xref>). Physiologically, <italic><tp:taxon-name><tp:taxon-name-part taxon-name-part-type="genus" reg="Spathaspora">Sp.</tp:taxon-name-part> <tp:taxon-name-part taxon-name-part-type="species" reg="rosae">rosae</tp:taxon-name-part></tp:taxon-name></italic> can be differentiated from <italic><tp:taxon-name><tp:taxon-name-part taxon-name-part-type="genus" reg="Spathaspora">Sp.</tp:taxon-name-part> <tp:taxon-name-part taxon-name-part-type="species" reg="allomyrinae">allomyrinae</tp:taxon-name-part></tp:taxon-name></italic>, based on growth in galactose, melezitose, xylitol and 5-keto-d-gluconate, which are positive for <italic><tp:taxon-name><tp:taxon-name-part taxon-name-part-type="genus" reg="Spathaspora">Sp.</tp:taxon-name-part> <tp:taxon-name-part taxon-name-part-type="species" reg="allomyrinae">allomyrinae</tp:taxon-name-part></tp:taxon-name></italic> and negative for <italic><tp:taxon-name><tp:taxon-name-part taxon-name-part-type="genus" reg="Spathaspora">Sp.</tp:taxon-name-part> <tp:taxon-name-part taxon-name-part-type="species" reg="rosae">rosae</tp:taxon-name-part></tp:taxon-name></italic>. Moreover, <italic><tp:taxon-name><tp:taxon-name-part taxon-name-part-type="genus" reg="Spathaspora">Sp.</tp:taxon-name-part> <tp:taxon-name-part taxon-name-part-type="species" reg="allomyrinae">allomyrinae</tp:taxon-name-part></tp:taxon-name></italic> weakly ferments glucose, galactose, maltose and cellobiose, but <italic><tp:taxon-name><tp:taxon-name-part taxon-name-part-type="genus" reg="Spathaspora">Sp.</tp:taxon-name-part> <tp:taxon-name-part taxon-name-part-type="species" reg="rosae">rosae</tp:taxon-name-part></tp:taxon-name></italic> does not.</p></tp:treatment-sec><ref-list><ref id="B27"><mixed-citation xmlns:xlink="http://www.w3.org/1999/xlink" xlink:type="simple"><person-group><name name-style="western"><surname>Wang</surname><given-names>Y</given-names></name><name name-style="western"><surname>Ren</surname><given-names>YC</given-names></name><name name-style="western"><surname>Zhang</surname><given-names>ZT</given-names></name><name name-style="western"><surname>Ke</surname><given-names>T</given-names></name><name name-style="western"><surname>Hui</surname><given-names>FL</given-names></name></person-group> (<year>2016</year>) <article-title><italic><tp:taxon-name><tp:taxon-name-part taxon-name-part-type="genus">Spathaspora</tp:taxon-name-part> <tp:taxon-name-part taxon-name-part-type="species">allomyrinae</tp:taxon-name-part></tp:taxon-name></italic> sp. nov., a d-xylose-fermenting yeast species isolated from a scarabeid beetle <italic><tp:taxon-name><tp:taxon-name-part taxon-name-part-type="genus">Allomyrina</tp:taxon-name-part> <tp:taxon-name-part taxon-name-part-type="species">dichotoma</tp:taxon-name-part></tp:taxon-name></italic>.</article-title><source>International Journal of Systematic and Evolutionary Microbiology</source><volume>66</volume>: <fpage>2008</fpage>–<lpage>2012</lpage>. <ext-link xlink:type="simple" ext-link-type="doi" xlink:href="10.1099/ijsem.0.000979">https://doi.org/10.1099/ijsem.0.000979</ext-link></mixed-citation></ref><ref id="B9"><mixed-citation xmlns:xlink="http://www.w3.org/1999/xlink" xlink:type="simple"><person-group><name name-style="western"><surname>Groenewald</surname><given-names>DVM</given-names></name><name name-style="western"><surname>Szöke</surname><given-names>S</given-names></name><name name-style="western"><surname>Cardinali</surname><given-names>G</given-names></name><name name-style="western"><surname>Eberhardt</surname><given-names>U</given-names></name><name name-style="western"><surname>Stielow</surname><given-names>B</given-names></name><name name-style="western"><surname>Vries</surname><given-names>M de</given-names></name><name name-style="western"><surname>Verkleij</surname><given-names>MJM</given-names></name><name name-style="western"><surname>Crous</surname><given-names>PW</given-names></name><name name-style="western"><surname>Boekhout</surname><given-names>T</given-names></name><name name-style="western"><surname>Robert</surname><given-names>V</given-names></name></person-group> (<year>2016</year>) <article-title>DNA barcoding analysis of more than 9 000 yeast isolates contributes to quantitative thresholds for yeast species and genera delimitation.</article-title><source>Studies in Mycology</source><volume>85</volume>: <fpage>91</fpage>–<lpage>105</lpage>. <ext-link xlink:type="simple" ext-link-type="doi" xlink:href="10.1016/j.simyco.2016.11.007">https://doi.org/10.1016/j.simyco.2016.11.007</ext-link></mixed-citation></ref></ref-list></tp:taxon-treatment>
