# Supplementary material for: Five new additions to the genus Spathaspora (Saccharomycetales, Debaryomycetaceae) from southwest China
Source: MycoKeys. 2020 Nov 9;75:31–49. doi: 10.3897/mycokeys.75.57192 (PMC7669824; doi:10.3897/mycokeys.75.57192)
Supplement: XML Treatment for Spathaspora materiae [file mycokeys.75.57192-treatment6.xml]

<!DOCTYPE tp:taxon-treatment
  PUBLIC "-//TaxonX//DTD Taxonomic Treatment Publishing DTD v0 20100105//EN" "tax-treatment-NSO.dtd">
<tp:taxon-treatment xmlns:tp="http://www.plazi.org/taxpub"><tp:treatment-meta><kwd-group><label>Taxon classification</label><kwd><named-content xmlns:xlink="http://www.w3.org/1999/xlink" content-type="kingdom">Fungi</named-content></kwd><kwd><named-content xmlns:xlink="http://www.w3.org/1999/xlink" content-type="order">Saccharomycetales</named-content></kwd><kwd><named-content xmlns:xlink="http://www.w3.org/1999/xlink" content-type="family">Debaryomycetaceae</named-content></kwd></kwd-group><mixed-citation publication-type="journal"><person-group><name><surname>Lv</surname><given-names>Shi-Long</given-names></name><name><surname>Chai</surname><given-names>Chun-Yue</given-names></name><name><surname>Wang</surname><given-names>Yun</given-names></name><name><surname>Yan</surname><given-names>Zhen-Li</given-names></name><name><surname>Hui</surname><given-names>Feng-Li</given-names></name></person-group><article-title>Five new additions to the genus <italic><tp:taxon-name><tp:taxon-name-part taxon-name-part-type="genus" reg="Spathaspora">Spathaspora</tp:taxon-name-part></tp:taxon-name></italic> (<tp:taxon-name><tp:taxon-name-part taxon-name-part-type="order">Saccharomycetales</tp:taxon-name-part></tp:taxon-name>, <tp:taxon-name><tp:taxon-name-part taxon-name-part-type="family">Debaryomycetaceae</tp:taxon-name-part></tp:taxon-name>) from southwest China</article-title><source>MycoKeys</source><day>09</day><month>11</month><year>2020</year><volume>75</volume><fpage>31</fpage><lpage>49</lpage><pub-id pub-id-type="doi">10.3897/mycokeys.75.57192</pub-id></mixed-citation></tp:treatment-meta><tp:nomenclature><tp:taxon-name><object-id xmlns:xlink="http://www.w3.org/1999/xlink" content-type="arpha" xlink:type="simple">EFD267D3-5CDB-578E-B858-7609C62CF0E7</object-id>
              <tp:taxon-name-part taxon-name-part-type="genus" reg="Spathaspora">Spathaspora</tp:taxon-name-part>
              <tp:taxon-name-part taxon-name-part-type="species" reg="materiae">materiae</tp:taxon-name-part>
            </tp:taxon-name><tp:taxon-authority>(Barbosa, Cadete, Gomes, Lachance &amp; Rosa) C.Y. Chai &amp; F.L. Hui</tp:taxon-authority><tp:taxon-status xmlns:xlink="http://www.w3.org/1999/xlink" xlink:type="simple">comb. nov.</tp:taxon-status></tp:nomenclature><tp:treatment-sec sec-type="Basionym" id="SECID0ETJCI"><title>Basionym.</title><p><italic><tp:taxon-name><tp:taxon-name-part taxon-name-part-type="genus" reg="Candida">Candida</tp:taxon-name-part> <tp:taxon-name-part taxon-name-part-type="species" reg="materiae">materiae</tp:taxon-name-part></tp:taxon-name></italic> Barbosa, Cadete, Gomes, Lachance &amp; Rosa, International Journal of Systematic and Evolutionary Microbiology 59(8): 2015 (2009).</p></tp:treatment-sec></tp:taxon-treatment>
